# Supplementary material for: Bile Acid Sequestration Attenuates Desulfovibrio-Induced Hepatic Injury
Source: Microorganisms. 2025 Dec 30;14(1):79. doi: 10.3390/microorganisms14010079 (PMC12843977; doi:10.3390/microorganisms14010079)
Supplement: Supplementary file 1 [file microorganisms-14-00079-s001.zip]

Archive with 1 entries (1 files):
- microorganisms-4009815-supplementary.pdf
